# Supplementary material for: Transfer of inflammatory mitochondria via extracellular vesicles from M1 macrophages induces ferroptosis of pancreatic beta cells in acute pancreatitis
Source: J Extracell Vesicles. 2024 Feb 6;13(2):e12410. doi: 10.1002/jev2.12410 (PMC10847061; doi:10.1002/jev2.12410)
Supplement: Supplementary file 3 — Supplementary Information [file JEV2-13-e12410-s003.xlsx]

## Sheet: Sheet1
Table S1 List of differences in extracellular vesicle protein expression before and after macrophage M1 polarization
Protein ID	Protein Name	Gene Name	SubLocations
ENSRNOP00000000079	acyl-CoA thioesterase 7	Acot7	Cytoplasmic;Mitochondrial
ENSRNOP00000000136	transmembrane protein 234-like		Extracellular;PlasmaMembrane
ENSRNOP00000079464	karyopherin subunit alpha 6 [	Kpna6	Cytoplasmic
ENSRNOP00000000526	RT1 class II, locus DOb	RT1-DOb	Extracellular;PlasmaMembrane
ENSRNOP00000082349	DEF6 guanine nucleotide exchange f	Def6	Nuclear
ENSRNOP00000090861	ribosomal protein L10A	Rpl10a	Mitochondrial
ENSRNOP00000000651	dynein, axonemal, heavy chain 8 [	Dnah8	Cytoplasmic;Nuclear
ENSRNOP00000094992	histone deacetylase 2	Hdac2	Nuclear
ENSRNOP00000000814	protein tyrosine phosphatase,	Ptprc	Nuclear
ENSRNOP00000000891	spliceosome associated factor 3	Sart3	Cytoplasmic
ENSRNOP00000090778	ATP binding cassette subfamily F	Abcf1	Nuclear
ENSRNOP00000072340	ATPase H+ transporting V1 sub	Atp6v1g2	Nuclear
ENSRNOP00000001129	BAG cochaperone 6	Bag6	Nuclear
ENSRNOP00000072696	valyl-tRNA synthetase 1	Vars1	Cytoplasmic;Mitochondrial
ENSRNOP00000082622	heat shock protein family H (Hsp1	Hsph1	Cytoplasmic
ENSRNOP00000083923	chaperonin containing TCP1 sub	Cct6a	Cytoplasmic
ENSRNOP00000001247	RAN, member RAS oncogene family	Ran	Cytoplasmic
ENSRNOP00000001299	scavenger receptor class B, me	Scarb1	PlasmaMembrane;Lysosomal
ENSRNOP00000078127	XPA binding protein 2	Xab2	Cytoplasmic;Nuclear
ENSRNOP00000001315	actin related protein 2/3 compl	Arpc1b	Extracellular;Cytoplasmic
ENSRNOP00000001347	tectonin beta-propeller repeat	Tecpr1	Extracellular
ENSRNOP00000001379	aminoacyl tRNA synthetase compl	Aimp2	Extracellular;Cytoplasmic;Mitochondrial
ENSRNOP00000093410	tumor protein, translationally-controlled 1		Cytoplasmic
ENSRNOP00000001415	ELAV like RNA binding protein 1	Elavl1	Mitochondrial;Nuclear
ENSRNOP00000001458	ring finger protein 216	Rnf216	Nuclear
ENSRNOP00000001476	WD repeat domain, phosphoinosi	Wipi2	PlasmaMembrane;Nuclear
ENSRNOP00000001498	replication factor C subunit 5 [	Rfc5	Mitochondrial;Nuclear
ENSRNOP00000001500	phosphatidylethanolamine bindin	Pebp1	Cytoplasmic
ENSRNOP00000082473	GCN1 activator of EIF2AK4	Gcn1	Cytoplasmic;Nuclear
ENSRNOP00000001518	ribosomal protein lateral stal	Rplp0	Cytoplasmic;Mitochondrial
ENSRNOP00000001625	phosphofructokinase, liver type	Pfkl	Cytoplasmic;Mitochondrial
ENSRNOP00000082439	integrin subunit beta 2	Itgb2	Extracellular
ENSRNOP00000001727	integrator complex subunit 1-li	Ints1	Cytoplasmic;Mitochondrial
ENSRNOP00000001807	SET domain containing 1B, his	Setd1b	Nuclear
ENSRNOP00000001825	minichromosome maintenance comp	Mcm7	Nuclear
ENSRNOP00000001911	G protein subunit beta 2	Gnb2	Extracellular
ENSRNOP00000069671	tyrosine 3-monooxygenase/trypto	Ywhag	Cytoplasmic
ENSRNOP00000081146	cytochrome p450 oxidoreductase [	Por	Cytoplasmic;ER
ENSRNOP00000001989	replication factor C subunit 2	Rfc2	Cytoplasmic
ENSRNOP00000077298	NSF attachment protein alpha	Napa	Extracellular;Cytoplasmic
ENSRNOP00000002169	chaperonin containing TCP1 subu	Cct8	Cytoplasmic
ENSRNOP00000088383	VPS26 endosomal protein sorti	Vps26c	Cytoplasmic;Nuclear
ENSRNOP00000002316	ATP binding cassette subfamily	Abcc5	PlasmaMembrane
ENSRNOP00000002358	proteasome 26S subunit, non-AT	Psmd2	Cytoplasmic
ENSRNOP00000002407	transferrin receptor	Tfrc	PlasmaMembrane
ENSRNOP00000002487	replication factor C subunit 4 [	Rfc4	Cytoplasmic;Nuclear
ENSRNOP00000002510	minichromosome maintenance compl	Mcm4	Nuclear
ENSRNOP00000076121	ATPase H+ transporting V1 sub	Atp6v1a	Cytoplasmic
ENSRNOP00000002738	activated leukocyte cell adhesi	Alcam	Extracellular;Nuclear
ENSRNOP00000002862	signal recognition particle su	Srp72	Cytoplasmic;Nuclear
ENSRNOP00000074210	serpin family B member 8	Serpinb8	Cytoplasmic
ENSRNOP00000090648			Nuclear
ENSRNOP00000003437	PDS5 cohesin associated factor	Pds5a	Nuclear
ENSRNOP00000092345	phosphomannomutase 2	Pmm2	Nuclear
ENSRNOP00000075523	nascent polypeptide associated comple	Naca	Nuclear
ENSRNOP00000003658	NME/NM23 nucleoside diphosphate	Nme1	Cytoplasmic
ENSRNOP00000003687	clustered mitochondria homolog	Cluh	Cytoplasmic;Nuclear
ENSRNOP00000003697	phosphoribosyl pyrophosphate	Prpsap2	Cytoplasmic
ENSRNOP00000003715	vacuolar protein sorting 4 hom	Vps4b	Cytoplasmic
ENSRNOP00000003748	serpin family C member 1	Serpinc1	Extracellular;Cytoplasmic
ENSRNOP00000003834	RNA binding motif protein 25 [	Rbm25	Nuclear
ENSRNOP00000092999	septin 9	Septin9	Nuclear
ENSRNOP00000003921	albumin	Alb	Extracellular
ENSRNOP00000003965	ATP synthase F1 subunit beta	Atp5f1b	Mitochondrial
ENSRNOP00000083401	TSR1, ribosome maturation factor	Tsr1	Nuclear
ENSRNOP00000004174	GC, vitamin D binding protein	Gc	Extracellular
ENSRNOP00000004278	ribosomal protein S4, X-linked	Rps4x	Cytoplasmic;Mitochondrial
ENSRNOP00000087404	galectin 3 binding protei	Lgals3bp	Extracellular
ENSRNOP00000004797	tubulin, alpha 4A	Tuba4a	Cytoplasmic
ENSRNOP00000078297	peroxiredoxin 2	Prdx2	Cytoplasmic
ENSRNOP00000004881	ubiquitin C-terminal hydrolase	Uchl5	Cytoplasmic
ENSRNOP00000004911			Nuclear
ENSRNOP00000004917	fumarate hydratase	Fh	Mitochondrial
ENSRNOP00000077689	leucine rich repeat containing	Lrrc59	Extracellular;Nuclear
ENSRNOP00000091079	transmembrane p24 trafficking	Tmed7	Extracellular
ENSRNOP00000094200			Cytoplasmic
ENSRNOP00000073574	pre-mRNA processing factor 8	Prpf8	Nuclear
ENSRNOP00000005059	WD repeat domain 26	Wdr26	Nuclear
ENSRNOP00000089954	bleomycin hydrolase	Blmh	Cytoplasmic
ENSRNOP00000005138			PlasmaMembrane
ENSRNOP00000079694	syntaxin 8	Stx8	Nuclear
ENSRNOP00000005258	RAB21, member RAS oncogene fami	Rab21	Cytoplasmic;Nuclear
ENSRNOP00000086168	nucleosome assembly protein 1-l	Nap1l1	Nuclear
ENSRNOP00000005293	mitogen activated protein kin	Map2k4	Cytoplasmic;Nuclear
ENSRNOP00000005370	profilin 1	Pfn1	Mitochondrial
ENSRNOP00000088533	ribosomal protein L23	Rpl23	Mitochondrial
ENSRNOP00000005588	ribosomal protein L26	Rpl26	Cytoplasmic;Mitochondrial;Nuclear
ENSRNOP00000096230	aldehyde dehydrogenase 9 fami	Aldh9a1	Cytoplasmic
ENSRNOP00000092432	ribose-phosphate pyrophosphokinase I -like		Cytoplasmic
ENSRNOP00000005942	cask-interacting protein 2	Caskin2	Nuclear
ENSRNOP00000005961	adenylosuccinate synthase	Adss	Cytoplasmic
ENSRNOP00000094065	clathrin heavy chain	Cltc	Cytoplasmic
ENSRNOP00000073702	tryptophanyl-tRNA synthetase	Wars1	Cytoplasmic
ENSRNOP00000006190	protein phosphatase 1 catalyti	Ppp1cb	Cytoplasmic
ENSRNOP00000071329	kinesin family member 5C	Kif5c	Cytoskeletal;Nuclear
ENSRNOP00000085687	enhancer of mRNA decapping 4	Edc4	Nuclear
ENSRNOP00000006355	ADP-ribosylation factor 6	Arf6	Cytoplasmic;Mitochondrial
ENSRNOP00000006359	ribosomal protein L19	Rpl19	Nuclear
ENSRNOP00000040760	reticulon 4	Rtn4	PlasmaMembrane
ENSRNOP00000072575	ADP-ribosylation factor 1	Arf1	Mitochondrial
ENSRNOP00000006549	pre-mRNA processing factor 40	Prpf40a	Nuclear
ENSRNOP00000006570	RNA 2,3-cyclic phosphate and 5	Rtcb	Cytoplasmic
ENSRNOP00000085880	proliferation-associated 2G4	Pa2g4	Nuclear
ENSRNOP00000092710	nucleophosmin 1	Npm1	Nuclear
ENSRNOP00000006753	FLII, actin remodeling protein	Flii	Nuclear
ENSRNOP00000095958		AABR07072440.1	Mitochondrial
ENSRNOP00000006755	protein phosphatase 2 regulat	Ppp2r5e	Cytoplasmic
ENSRNOP00000006802	transmembrane p24 trafficking	Tmed4	Mitochondrial
ENSRNOP00000077461	integrin subunit alpha 4	Itga4	PlasmaMembrane
ENSRNOP00000007087	phosphoribosylformylglycinamidi	Pfas	Cytoplasmic
ENSRNOP00000007100	tyrosine 3-monooxygenase/trypto	Ywhae	Cytoplasmic
ENSRNOP00000007175	cystatin C	Cst3	Extracellular
ENSRNOP00000073143	POP1 homolog, ribonuclease P/MRP	Pop1	Nuclear
ENSRNOP00000007464			Mitochondrial;Nuclear
ENSRNOP00000007608	piccolo (presynaptic cytomatrix	Pclo	Nuclear
ENSRNOP00000071286	protein phosphatase 2 catalyti	Ppp2ca	Cytoplasmic
ENSRNOP00000007763	eukaryotic translation initiati	Eif2b4	Nuclear
ENSRNOP00000096461	ADP ribosylation factor guan	Arfgef2	PlasmaMembrane;Cytoplasmic;Nuclear
ENSRNOP00000007779	Rho GDP dissociation inhibi	Arhgdib	Cytoplasmic
ENSRNOP00000081789	ABI family, member 3	Abi3	Nuclear
ENSRNOP00000081052	dynactin subunit 2	Dctn2	Cytoplasmic
ENSRNOP00000008281	copine 3	Cpne3	Cytoplasmic;Nuclear
ENSRNOP00000079874	HECT domain E3 ubiquitin prote	Hectd1	Nuclear
ENSRNOP00000008525	galactokinase 1	Galk1	Cytoplasmic
ENSRNOP00000008608	macrophage migration inhibitory f	Mif	Extracellular
ENSRNOP00000008612	cleavage and polyadenylation s	Cpsf2	Cytoplasmic
ENSRNOP00000086822	eukaryotic translation initia	Eif2b2	Cytoplasmic;Nuclear
ENSRNOP00000008736	ATPase H+ transporting V0 su	Atp6v0c	PlasmaMembrane
ENSRNOP00000090099	hexokinase 2	Hk2	Cytoplasmic
ENSRNOP00000008934	sorting nexin 5	Snx5	Nuclear
ENSRNOP00000083965	ribosomal protein S6 kinase A	Rps6ka3	Cytoplasmic
ENSRNOP00000008940	regulator of chromosome condens	Rcc2	Mitochondrial;Nuclear
ENSRNOP00000059210	SAM and HD domain containing	Samhd1	Cytoplasmic
ENSRNOP00000009100	DEAD-box helicase 1	Ddx1	Cytoplasmic
ENSRNOP00000009115	ubiquitin protein ligase E3 comp	Ubr5	Nuclear
ENSRNOP00000009136	valosin containing protein intera	Vcpip1	Nuclear
ENSRNOP00000009168	S-phase cyclin A-associated pr	Scaper	Nuclear
ENSRNOP00000009175	heterogeneous nuclear ribonucl	Hnrnpll	Nuclear
ENSRNOP00000076860	eukaryotic translation initi	Eif2ak4	Nuclear
ENSRNOP00000009249	proteasome 26S subunit, non-ATP	Psmd6	Cytoplasmic
ENSRNOP00000009511	RAP1B, member of RAS oncogene f	Rap1b	Cytoplasmic
ENSRNOP00000079654	neutrophil cytosolic factor 4 [	Ncf4	Cytoplasmic
ENSRNOP00000009563	NOP56 ribonucleoprotein	Nop56	Nuclear
ENSRNOP00000009649	proteasome 26S subunit, ATPase	Psmc6	Cytoplasmic
ENSRNOP00000009666	proteasome 20S subunit alpha 6 [	Psma6	Cytoplasmic
ENSRNOP00000009866	signal recognition particle 1	Srp14	Cytoplasmic
ENSRNOP00000009923	serine/threonine kinase recept	Strap	Cytoplasmic
ENSRNOP00000079648	ribosomal protein S3	Rps3	Cytoplasmic
ENSRNOP00000086752	caspase 1	Casp1	Cytoplasmic
ENSRNOP00000084626	Rac family small GTPase 2	Rac2	Extracellular
ENSRNOP00000010028	immunoglobulin superfamily, mem	Igsf8	Mitochondrial
ENSRNOP00000010079	asparagine synthetase (glutamine	Asns	Cytoplasmic
ENSRNOP00000010101	legumain	Lgmn	Extracellular;Cytoplasmic
ENSRNOP00000010185	ADP-ribosylation factor like	Arl6ip5	PlasmaMembrane
ENSRNOP00000071150	RAB11B, member RAS oncogene fa	Rab11b	Cytoplasmic;Mitochondrial
ENSRNOP00000010252	arginyl-tRNA synthetase 1	Rars1	Cytoplasmic
ENSRNOP00000010308	capping actin protein of muscl	Capzb	Nuclear
ENSRNOP00000010369	lactamase, beta 2	Lactb2	Cytoplasmic
ENSRNOP00000010467	plexin B2	Plxnb2	Cytoplasmic;Nuclear
ENSRNOP00000010512	transmembrane p24 traffickin	Tmed10	Extracellular;Cytoplasmic
ENSRNOP00000091509	phospholipid scramblase 2	Plscr2	Extracellular
ENSRNOP00000010701	EH-domain containing 4	Ehd4	Cytoplasmic
ENSRNOP00000010759	ribosomal protein L15	Rpl15	Mitochondrial
ENSRNOP00000059940	dynamin 2	Dnm2	Cytoskeletal
ENSRNOP00000089198	cullin 5	Cul5	Cytoplasmic
ENSRNOP00000010976	cyclin-dependent kinase 18	Cdk18	Nuclear
ENSRNOP00000084866	heterogeneous nuclear ribonucl	Hnrnpm	Nuclear
ENSRNOP00000011065	vesicle-associated membrane pro	Vamp7	PlasmaMembrane
ENSRNOP00000011082	serine hydroxymethyltransferase	Shmt2	Mitochondrial
ENSRNOP00000011105	importin 9	Ipo9	Cytoplasmic;Golgi
ENSRNOP00000011130	LYN proto-oncogene, Src family tyr	Lyn	Cytoplasmic
ENSRNOP00000086938	VPS39 subunit of HOPS complex	Vps39	Cytoplasmic
ENSRNOP00000092285	small RNA binding exonuclease prot	Ssb	Nuclear
ENSRNOP00000011208	transgelin 2	Tagln2	Nuclear
ENSRNOP00000011244	similar to 60S ribos	AABR07049516.1	Mitochondrial;Nuclear
ENSRNOP00000069127	ribosomal protein S20	Rps20	Cytoplasmic;Mitochondrial;Nuclear
ENSRNOP00000063286	dedicator of cytokinesis 7	Dock7	Cytoplasmic;Nuclear
ENSRNOP00000011429	malate dehydrogenase 1	Mdh1	Cytoplasmic
ENSRNOP00000011499	actin related protein 2/3 comp	Arpc3	Mitochondrial;Nuclear
ENSRNOP00000011665	chromobox 1	Cbx1	Nuclear
ENSRNOP00000011756	protein phosphatase 1, regulat	Ppp1r9a	Nuclear
ENSRNOP00000050322	actin gamma 2, smooth muscle	Actg2	Cytoplasmic
ENSRNOP00000011907	charged multivesicular body prot	Chmp5	Nuclear
ENSRNOP00000011937	actin related protein 2/3 comp	Arpc4	Cytoplasmic;Mitochondrial
ENSRNOP00000089747	aquarius intron-binding spliceo	Aqr	Nuclear
ENSRNOP00000073084	structure specific recognition p	Ssrp1	Nuclear
ENSRNOP00000093866	glucosamine-phosphate N-acet	Gnpnat1	Cytoplasmic
ENSRNOP00000012101	ATPase H+ transporting V1 sub	Atp6v1d	Cytoplasmic;Mitochondrial;Nuclear
ENSRNOP00000012114	programmed cell death 6 int	Pdcd6ip	Nuclear
ENSRNOP00000012167	diaphanous-related formin 3 [	Diaph3	Nuclear
ENSRNOP00000074570	similar to ribosomal	AABR07071935.1	Mitochondrial
ENSRNOP00000012270	coactivator-associated arginine	Carm1	PlasmaMembrane
ENSRNOP00000071672	GDP-L-fucose synthase	Gfus	Cytoplasmic
ENSRNOP00000012376	karyopherin subunit beta 1	Kpnb1	Cytoplasmic;Golgi
ENSRNOP00000012436	signal recognition particle	Srp68	Cytoplasmic
ENSRNOP00000012464	uncharacterized LOC1	AABR07012317.1	Extracellular;Nuclear
ENSRNOP00000012478	acidic nuclear phosphoprotein 3	Anp32b	Nuclear
ENSRNOP00000012480	SH3-domain binding protein 1	Sh3bp1	Nuclear
ENSRNOP00000062670	TBC1 domain family, member 4	Tbc1d4	Nuclear
ENSRNOP00000071159	poly(A) binding protein, cytop	Pabpc1	Cytoplasmic;Nuclear
ENSRNOP00000012847	chaperonin containing TCP1 subun	Cct4	Cytoplasmic
ENSRNOP00000012854	histone deacetylase 1	Hdac1	Nuclear
ENSRNOP00000012996	dihydropyrimidinase-like 2	Dpysl2	Cytoplasmic
ENSRNOP00000085415	DEAD-box helicase 4	Ddx4	Nuclear
ENSRNOP00000013043	nicotinamide phosphoribosyltrans	Nampt	Cytoplasmic
ENSRNOP00000081001	SWI/SNF related, matrix associ	Smarca4	Nuclear
ENSRNOP00000093934	transmembrane protein 59	Tmem59	Extracellular
ENSRNOP00000013244	malic enzyme 1	Me1	Cytoplasmic
ENSRNOP00000086420	esterase D	Esd	Extracellular
ENSRNOP00000013354	carbonic anhydrase 2	Car2	Cytoplasmic
ENSRNOP00000013375	eukaryotic translation initiati	Eif2s1	Cytoplasmic
ENSRNOP00000013398	protein kinase C and casein	Pacsin2	Nuclear
ENSRNOP00000013400	dynein cytoplasmic 1 intermedi	Dync1i2	Nuclear
ENSRNOP00000013462	ribosomal protein L4	Rpl4	Mitochondrial;Nuclear
ENSRNOP00000013538	galectin 1	Lgals1	Extracellular;Cytoplasmic
ENSRNOP00000013542	leucine rich repeat containin	Lrrc46	Nuclear
ENSRNOP00000013563	syndecan binding protein	Sdcbp	Mitochondrial
ENSRNOP00000013587	RNA polymerase I subunit A	Polr1a	Nuclear
ENSRNOP00000059382	ribosomal protein S24	Rps24	Cytoplasmic;Mitochondrial
ENSRNOP00000070901	eukaryotic translation elongation factor 1 alpha		Cytoplasmic
ENSRNOP00000013747	hexosaminidase subunit alpha	Hexa	Lysosomal
ENSRNOP00000075428	erythrocyte membrane protein	Epb41	Nuclear
ENSRNOP00000013845	DENN domain containing 10	Dennd10	PlasmaMembrane
ENSRNOP00000013863	tubulin, beta 4B class IVb	Tubb4b	Cytoplasmic
ENSRNOP00000080504	CCHC-type zinc finger, nucleic	Cnbp	Extracellular;Nuclear
ENSRNOP00000083296	CTP synthase 1	Ctps1	Cytoplasmic
ENSRNOP00000092766	mitogen activated protein kina	Map2k1	Cytoplasmic
ENSRNOP00000013997	proteasome 26S subunit, ATPase	Psmc5	Cytoplasmic
ENSRNOP00000014004	importin 7	Ipo7	Cytoplasmic
ENSRNOP00000014022	myosin X	Myo10	Nuclear
ENSRNOP00000014175	angiotensin II receptor, typ	Agtr1b	PlasmaMembrane
ENSRNOP00000014178	cathepsin B	Ctsb	Lysosomal
ENSRNOP00000014230	SWI/SNF related, matrix asso	Smarce1	Nuclear
ENSRNOP00000077114	protein tyrosine phosphatase,	Ptpn1	Cytoplasmic;Nuclear
ENSRNOP00000014353	cache domain containing 1	Cachd1	PlasmaMembrane;Nuclear
ENSRNOP00000014359	claudin 11	Cldn11	PlasmaMembrane
ENSRNOP00000014384	karyopherin subunit alpha 4 [	Kpna4	PlasmaMembrane;Cytoplasmic;Nuclear
ENSRNOP00000014502	lymphocyte cytosolic protein 1 [	Lcp1	Cytoplasmic
ENSRNOP00000088141	exosome component 10	Exosc10	Cytoplasmic;Nuclear
ENSRNOP00000087472	tetraspanin 14	Tspan14	PlasmaMembrane
ENSRNOP00000014780	glycyl-tRNA synthetase	Gars	Cytoplasmic
ENSRNOP00000093150	integrin subunit beta 1	Itgb1	Extracellular
ENSRNOP00000078639			Cytoplasmic;Mitochondrial;Nuclear
ENSRNOP00000014940	annexin A11	Anxa11	Nuclear
ENSRNOP00000015019	protein phosphatase 2 scaffold	Ppp2r1a	Cytoplasmic;Golgi
ENSRNOP00000015213	aminoacyl tRNA synthetase com	Aimp1	Cytoplasmic
ENSRNOP00000015331	pyruvate kinase M1/2	Pkm	Cytoplasmic
ENSRNOP00000015344	DnaJ heat shock protein fam	Dnajc13	Cytoplasmic;Nuclear
ENSRNOP00000015351	S100 calcium binding protein	S100a9	Extracellular;Nuclear
ENSRNOP00000096390	actin-like 6A	Actl6a	Cytoplasmic
ENSRNOP00000015475	ATPase Na+/K+ transporting sub	Atp1b3	Extracellular
ENSRNOP00000015494			Lysosomal
ENSRNOP00000096745			Nuclear
ENSRNOP00000015535	aldolase, fructose-bisphosphate	Aldoc	Cytoplasmic;Mitochondrial
ENSRNOP00000082270	coiled-coil domain containing 2	Ccdc22	Cytoplasmic
ENSRNOP00000015559	calcium/calmodulin-dependent	Camk2d	Cytoplasmic
ENSRNOP00000015563	ubiquitin specific peptidase	Usp39	Nuclear
ENSRNOP00000015618	proteasome 20S subunit beta 2	Psmb2	Extracellular;Mitochondrial
ENSRNOP00000015632	macroH2A.1 histone	Macroh2a1	Nuclear
ENSRNOP00000090874	dedicator of cytokinesis 8	Dock8	Nuclear
ENSRNOP00000026507	proteasome 20S subunit beta 6 [	Psmb6	PlasmaMembrane
ENSRNOP00000015808	myotrophin	Mtpn	Cytoplasmic
ENSRNOP00000085478	potassium voltage-gated chan	Kcnab2	Mitochondrial
ENSRNOP00000088728	chaperonin containing TCP1 subun	Cct5	Cytoplasmic
ENSRNOP00000015918	TNF receptor superfamily mem	Tnfrsf21	Nuclear
ENSRNOP00000090370	ATPase H+ transporting V1 s	Atp6v1b2	Cytoplasmic
ENSRNOP00000015946	proteasome 20S subunit alpha	Psma1	Cytoplasmic;Nuclear
ENSRNOP00000092225	zinc finger, DBF-type containing	Zdbf2	Nuclear
ENSRNOP00000016137	5-hydroxymethylcytosine bindin	Hmces	Golgi
ENSRNOP00000016302	protein arginine methyltransfe	Prmt5	Cytoplasmic
ENSRNOP00000016329	ribosomal protein S3a	Rps3a	Cytoplasmic
ENSRNOP00000016352	DNA damage inducible 1 homolog	Ddi2	Cytoplasmic;Nuclear
ENSRNOP00000072931	cytoplasmic FMR1 interacting	Cyfip1	Nuclear
ENSRNOP00000016386	casein kinase 2 alpha 2	Csnk2a2	Cytoplasmic
ENSRNOP00000093883	adaptor related protein complex 3	Ap3m1	Golgi
ENSRNOP00000074838	RAB7A, member RAS oncogene fa	Rab7a	Cytoplasmic
ENSRNOP00000016450	proteasome 26S subunit, ATPase	Psmc2	Cytoplasmic
ENSRNOP00000016464	exosome component 4	Exosc4	Extracellular;Mitochondrial
ENSRNOP00000072171	polypeptide N-acetylgalactosam	Galnt7	Cytoplasmic
ENSRNOP00000096225	ATPase H+ transporting V1	Atp6v1e1	Cytoplasmic
ENSRNOP00000090364	CCR4-NOT transcription complex, s	Cnot1	Cytoplasmic;Nuclear
ENSRNOP00000016582	exosome component 3	Exosc3	Cytoplasmic;Mitochondrial;Nuclear
ENSRNOP00000016642	integrin subunit beta 7	Itgb7	Extracellular
ENSRNOP00000016759	SPT6 homolog, histone chapero	Supt6h	Nuclear
ENSRNOP00000039482	spleen associated tyrosine kinas	Syk	Cytoplasmic
ENSRNOP00000016981	tyrosine 3-monooxygenase/trypt	Ywhab	Cytoplasmic
ENSRNOP00000083386	complement C1q C chain	C1qc	Extracellular
ENSRNOP00000017081	minichromosome maintenance compl	Mcm3	Nuclear
ENSRNOP00000017211	transmembrane 9 superfamily me	Tm9sf2	PlasmaMembrane
ENSRNOP00000017252	alcohol dehydrogenase 4 (class	Adh5	Cytoplasmic
ENSRNOP00000017353	EH-domain containing 2	Ehd2	Cytoplasmic
ENSRNOP00000086714	N(alpha)-acetyltransferase 15,	Naa15	Cytoplasmic
ENSRNOP00000017407	unc-45 myosin chaperone A	Unc45a	Cytoplasmic
ENSRNOP00000017588	antioxidant 1 copper chaperone	Atox1	Mitochondrial;Nuclear
ENSRNOP00000017718	leucyl and cystinyl aminopeptid	Lnpep	PlasmaMembrane;Cytoplasmic
ENSRNOP00000017965	lactate dehydrogenase B	Ldhb	Cytoplasmic
ENSRNOP00000018005	proteasome 20S subunit beta 5	Psmb5	Mitochondrial
ENSRNOP00000093807	IQ motif containing GTPase a	Iqgap1	Cytoplasmic;Nuclear
ENSRNOP00000087229	transmembrane 9 superfamily	Tm9sf3	PlasmaMembrane
ENSRNOP00000018061	Mov10 RISC complex RNA helica	Mov10	Mitochondrial;Nuclear
ENSRNOP00000076166	RNA polymerase II, I and III subu	Polr2e	Nuclear
ENSRNOP00000018173	proteasome 20S subunit alpha 4 [	Psma4	Cytoplasmic
ENSRNOP00000018194	tumor susceptibility 101	Tsg101	Nuclear
ENSRNOP00000018343	glutamate cysteine ligase, modi	Gclm	Cytoplasmic;Nuclear
ENSRNOP00000088038	ERCC excision repair 3, TFIIH c	Ercc3	Nuclear
ENSRNOP00000018489	major facilitator superfamily	Mfsd1	PlasmaMembrane
ENSRNOP00000081879	cyclase associated actin cytos	Cap1	Cytoplasmic;Nuclear
ENSRNOP00000018742	penta-EF hand domain containing	Pef1	Nuclear
ENSRNOP00000089787	target of myb1 membrane traffick	Tom1	Nuclear
ENSRNOP00000019104	proteasome 26S subunit, non-AT	Psmd7	Cytoplasmic
ENSRNOP00000019107			Extracellular;Cytoplasmic
ENSRNOP00000019285	cathepsin H	Ctsh	Lysosomal
ENSRNOP00000087661	heterogeneous nuclear ribonuc	Hnrnpf	Nuclear
ENSRNOP00000019531	t-complex 1	Tcp1	Cytoplasmic
ENSRNOP00000019532	glucosamine (UDP-N-acetyl)-2-epim	Gne	Cytoplasmic
ENSRNOP00000095721	sacsin molecular chaperone	Sacs	Nuclear
ENSRNOP00000088704	annexin A5	Anxa5	Cytoplasmic
ENSRNOP00000019596	protein C, inactivator of coagu	Proc	Extracellular
ENSRNOP00000019642	proteasome 26S subunit, non-A	Psmd13	Cytoplasmic
ENSRNOP00000019707	VPS28 subunit of ESCRT-I	Vps28	Nuclear
ENSRNOP00000019735	programmed cell death 6	Pdcd6	Extracellular
ENSRNOP00000048116	ribosomal protein S26-like		Mitochondrial;Nuclear
ENSRNOP00000087332	fibronectin 1	Fn1	Extracellular
ENSRNOP00000061228	DNA ligase 1	Lig1	Nuclear
ENSRNOP00000071046	isoleucyl-tRNA synthetase 1	Iars1	Cytoplasmic
ENSRNOP00000069456	alanyl aminopeptidase, membra	Anpep	PlasmaMembrane
ENSRNOP00000020304	adaptor related protein complex	Ap2a1	Golgi
ENSRNOP00000020322	isocitrate dehydrogenase (NADP(+	Idh1	Cytoplasmic
ENSRNOP00000081939	SPRY domain containing 7	Spryd7	Extracellular
ENSRNOP00000084702	MOB family member 4, phocein	Mob4	Nuclear
ENSRNOP00000020554	fibrillarin-like 1	Fbll1	Nuclear
ENSRNOP00000097731	disco-interacting protein 2 ho	Dip2c	PlasmaMembrane;Nuclear
ENSRNOP00000084083	obscurin like cytoskeletal adap	Obsl1	Cytoplasmic
ENSRNOP00000020700	adenylate cyclase 7	Adcy7	PlasmaMembrane
ENSRNOP00000020757	SAS-6 centriolar assembly prot	Sass6	Nuclear
ENSRNOP00000078694	ubiquitin specific peptidase 5	Usp5	Cytoplasmic
ENSRNOP00000020795	karyopherin subunit alpha 2	Kpna2	Cytoplasmic
ENSRNOP00000021017	eukaryotic translation initiat	Eif3f	PlasmaMembrane;Nuclear
ENSRNOP00000021055	retinol binding protein 4	Rbp4	Extracellular
ENSRNOP00000021105	5-aminoimidazole-4-carboxamide ri	Atic	Mitochondrial
ENSRNOP00000091724	MYB binding protein 1a	Mybbp1a	Nuclear
ENSRNOP00000065798	small nuclear ribonucleoprot	Snrpd2l	Nuclear
ENSRNOP00000021392	U2 small nuclear RNA auxiliary	U2af2	Extracellular;Nuclear
ENSRNOP00000021400	carnosine dipeptidase 2	Cndp2	Cytoplasmic
ENSRNOP00000021455	solute carrier family 1 member	Slc1a5	PlasmaMembrane
ENSRNOP00000021568	coagulation factor XIII A1 chai	F13a1	Cytoplasmic
ENSRNOP00000021639	RNA polymerase II subunit C [	Polr2c	Nuclear
ENSRNOP00000077782	ankyrin repeat and FYVE domain	Ankfy1	Cytoplasmic
ENSRNOP00000080574	scavenger receptor class A, m	Scara3	Extracellular;Nuclear
ENSRNOP00000092713	polypyrimidine tract binding pr	Ptbp3	Extracellular;PlasmaMembrane;Nuclear
ENSRNOP00000083373	ribosomal protein S12-like		Cytoplasmic
ENSRNOP00000022231	minichromosome maintenance com	Mcm2	Nuclear
ENSRNOP00000022241	ribonuclease/angiogenin inhibi	Rnh1	Cytoplasmic
ENSRNOP00000089068	eukaryotic translation initiat	Eif5a	Cytoplasmic
ENSRNOP00000022401	talin 1	Tln1	Cytoplasmic;Nuclear
ENSRNOP00000022410	RNA (guanine-7-) methyltransfera	Rnmt	Nuclear
ENSRNOP00000022550	G protein subunit alpha i2	Gnai2	Cytoplasmic
ENSRNOP00000063822	calmodulin 1	Calm1	Cytoplasmic
ENSRNOP00000088698	solute carrier family 12 memb	Slc12a7	PlasmaMembrane
ENSRNOP00000073311	NOP58 ribonucleoprotein	Nop58	Cytoplasmic
ENSRNOP00000064698	similar to basic trans	AABR07021871.1	Nuclear
ENSRNOP00000071243	ribosomal protein S27-like	Rps27l	Nuclear
ENSRNOP00000022986	MINDY lysine 48 deubiquitinas	Mindy3	Extracellular;Cytoplasmic
ENSRNOP00000072842	peroxiredoxin 1-like	AABR07012795.1	Cytoplasmic
ENSRNOP00000023172	multivesicular body subunit 12	Mvb12b	Nuclear
ENSRNOP00000084974	phosphofructokinase, platelet	Pfkp	Cytoplasmic
ENSRNOP00000023342	insulin degrading enzyme	Ide	Cytoplasmic
ENSRNOP00000088903	ribosomal protein L38	Rpl38	Mitochondrial;Nuclear
ENSRNOP00000090975	C-terminal binding protein 2	Ctbp2	Cytoplasmic;Mitochondrial
ENSRNOP00000073397	ATP citrate lyase	Acly	Cytoplasmic
ENSRNOP00000092234	3-hydroxy-3-methylglutaryl-CoA	Hmgcs1	Cytoplasmic
ENSRNOP00000082426	heat shock protein family A (H	Hspa4	Cytoplasmic;Nuclear
ENSRNOP00000088705	NOP2/Sun RNA methyltransferase	Nsun2	Nuclear
ENSRNOP00000023664	annexin A1	Anxa1	Cytoplasmic
ENSRNOP00000023691	GDP-mannose 4, 6-dehydratase	Gmds	Cytoplasmic
ENSRNOP00000023705	TBC1 domain family, member	Tbc1d10b	Nuclear
ENSRNOP00000083334	GABA type A receptor-associat	Gabarap	PlasmaMembrane
ENSRNOP00000080710	CTR9 homolog, Paf1/RNA polymera	Ctr9	Nuclear
ENSRNOP00000086757	eukaryotic translation initi	Eif2s2	Nuclear
ENSRNOP00000023854	splicing factor 3b, subunit 3	Sf3b3	Cytoplasmic;Nuclear
ENSRNOP00000023873	erythroid differentiation regu	Edrf1	Nuclear
ENSRNOP00000023963	nucleophosmin/nucleoplasmin, 3	Npm3	Extracellular;Nuclear
ENSRNOP00000024020	VPS35 retromer complex componen	Vps35	Nuclear
ENSRNOP00000097425	actinin alpha 2	Actn2	Cytoplasmic
ENSRNOP00000024174	RAN binding protein 9	Ranbp9	Nuclear
ENSRNOP00000024251	HSPA (Hsp70) binding protein 1	Hspbp1	Extracellular;Cytoplasmic
ENSRNOP00000024261	septin 2	Septin2	Cytoplasmic;Nuclear
ENSRNOP00000090177	diacylglycerol kinase zeta	Dgkz	Nuclear
ENSRNOP00000024287	RAB8B, member RAS oncogene fami	Rab8b	PlasmaMembrane;Mitochondrial
ENSRNOP00000068871	proteasome 26S subunit, non-ATPa	Psmd1	Cytoplasmic
ENSRNOP00000024321	DnaJ heat shock protein famil	Dnajc7	Cytoplasmic;Nuclear
ENSRNOP00000024367	dynactin subunit 5	Dctn5	Cytoplasmic;Nuclear
ENSRNOP00000024413	multivesicular body subunit 12	Mvb12a	Extracellular;Mitochondrial
ENSRNOP00000024430	vimentin	Vim	Cytoplasmic;Nuclear
ENSRNOP00000073016	annexin A4	Anxa4	Cytoplasmic;Nuclear
ENSRNOP00000024464	chloride intracellular channe	Clic4	ER
ENSRNOP00000096948	tubulin, gamma complex asso	Tubgcp2	Cytoplasmic;Nuclear
ENSRNOP00000085040	nucleolin	Ncl	Nuclear
ENSRNOP00000053890	chromodomain helicase DNA bindi	Chd3	Nuclear
ENSRNOP00000087185	ATP binding cassette subfamily	Abce1	Cytoplasmic
ENSRNOP00000024793	DEAD-box helicase 19A	Ddx19a	Cytoplasmic
ENSRNOP00000090500	transaldolase 1	Taldo1	Cytoplasmic
ENSRNOP00000024875	DNA polymerase delta 3, acces	Pold3	Nuclear
ENSRNOP00000084681	adenosine monophosphate deamin	Ampd3	Nuclear
ENSRNOP00000024947	tubulin, beta 6 class V	Tubb6	Cytoplasmic
ENSRNOP00000025051	alanyl-tRNA synthetase 1	Aars1	Cytoplasmic
ENSRNOP00000025064	heat shock protein family A (Hsp	Hspa5	ER
ENSRNOP00000025070	glutamine fructose-6-phosphate	Gfpt1	Cytoplasmic
ENSRNOP00000025104	RAB6A, member RAS oncogene fam	Rab6a	Cytoplasmic;Nuclear
ENSRNOP00000094411	BOP1 ribosomal biogenesis fact	Bop1	Nuclear
ENSRNOP00000097131	developmentally regulated GTP b	Drg1	Cytoplasmic
ENSRNOP00000084688	asialoglycoprotein receptor 1 [	Asgr1	Extracellular
ENSRNOP00000081927	leucyl-tRNA synthetase 1	Lars1	Cytoplasmic
ENSRNOP00000090205	AKT serine/threonine kinase 1	Akt1	Cytoplasmic
ENSRNOP00000025385	microtubule-associated protein	Map1s	Nuclear
ENSRNOP00000025421	ribosomal protein L18A	Rpl18a	Mitochondrial
ENSRNOP00000025570	golgi glycoprotein 1	Glg1	Nuclear
ENSRNOP00000025627	ATP binding cassette subfamily	Abcb6	PlasmaMembrane
ENSRNOP00000025649	RAB14, member RAS oncogene fami	Rab14	Cytoplasmic
ENSRNOP00000080978	eukaryotic translation initia	Eif3c	Nuclear
ENSRNOP00000025791	F-box protein 38	Fbxo38	Nuclear
ENSRNOP00000025819	proteasome 26S subunit, ATPase	Psmc4	Cytoplasmic
ENSRNOP00000025824	chaperonin containing TCP1 subu	Cct3	Cytoplasmic
ENSRNOP00000096874	ribosomal protein S17	Rps17	Mitochondrial
ENSRNOP00000083562	stomatin	Stom	PlasmaMembrane
ENSRNOP00000090879	integrin-linked kinase	Ilk	Cytoplasmic;Mitochondrial
ENSRNOP00000025921	exportin 5	Xpo5	PlasmaMembrane;Cytoplasmic
ENSRNOP00000072776	adenosine monophosphate deami	Ampd2	Cytoplasmic
ENSRNOP00000026057	acyl-CoA synthetase long-chai	Acsl4	Cytoplasmic
ENSRNOP00000026280	tripeptidyl peptidase 1	Tpp1	Lysosomal
ENSRNOP00000068638	C-terminal Src kinase	Csk	Cytoplasmic
ENSRNOP00000072051	ribosomal protein S5	Rps5	Cytoplasmic;Mitochondrial
ENSRNOP00000089232	importin 4	Ipo4	PlasmaMembrane;Cytoplasmic
ENSRNOP00000084229	COP9 signalosome subunit 8	Cops8	Extracellular;PlasmaMembrane;Cytoplasmic
ENSRNOP00000026633	CD9 molecule	Cd9	PlasmaMembrane
ENSRNOP00000026699	PYD and CARD domain containi	Pycard	Cytoplasmic
ENSRNOP00000026710	G protein subunit alpha i3	Gnai3	Cytoplasmic;Nuclear
ENSRNOP00000026792	actin related protein 1A	Actr1a	Cytoplasmic
ENSRNOP00000026799	aspartyl aminopeptidase	Dnpep	Cytoplasmic;Mitochondrial
ENSRNOP00000026854	GDP-mannose pyrophosphorylase	Gmppb	Cytoplasmic
ENSRNOP00000094817	desmin	Des	Cytoplasmic
ENSRNOP00000026909	protein phosphatase 4, cataly	Ppp4c	Cytoplasmic
ENSRNOP00000093861	heat shock protein 90 alpha f	Hsp90ab1	Cytoplasmic
ENSRNOP00000026928	proteasome 20S subunit alpha 5	Psma5	Cytoplasmic
ENSRNOP00000026949	matrin 3	Matr3	Nuclear
ENSRNOP00000086443	small glutamine rich tetratricopept	Sgta	Nuclear
ENSRNOP00000027213	CEA cell adhesion molecule 1	Ceacam1	Extracellular
ENSRNOP00000027227	inhibin subunit alpha	Inha	PlasmaMembrane
ENSRNOP00000092404	solute carrier family 16 mem	Slc16a1	PlasmaMembrane
ENSRNOP00000027305	eukaryotic translation elongat	Eef1g	Cytoplasmic
ENSRNOP00000027312	family with sequence similarit	Fam83g	Nuclear
ENSRNOP00000089790	major vault protein	Mvp	Cytoplasmic
ENSRNOP00000092879	cathepsin D	Ctsd	Lysosomal
ENSRNOP00000027435	Rab acceptor 1	Rabac1	PlasmaMembrane
ENSRNOP00000080189	ATPase Na+/K+ transporting sub	Atp1a3	PlasmaMembrane
ENSRNOP00000027579	misato mitochondrial distribu	Msto1	Cytoplasmic
ENSRNOP00000027677	glycogen synthase kinase 3 alph	Gsk3a	Nuclear
ENSRNOP00000089702	WD repeat domain 11	Wdr11	Extracellular;Cytoplasmic
ENSRNOP00000084600	secretory carrier membrane prot	Clk2	PlasmaMembrane
ENSRNOP00000027809	RAS related	Rras	Cytoplasmic;Nuclear
ENSRNOP00000081266	flap structure-specific endonu	Fen1	Cytoplasmic
ENSRNOP00000027897	collagen type V alpha 3 chain	Col5a3	Nuclear
ENSRNOP00000043846	mast cell protease 9	Mcpt9	Extracellular
ENSRNOP00000096018	aldehyde dehydrogenase 16 fa	Aldh16a1	PlasmaMembrane
ENSRNOP00000028060	ribosomal protein L27	Rpl27	Cytoplasmic
ENSRNOP00000028100	heterogeneous nuclear ribonu	Hnrnpul1	Nuclear
ENSRNOP00000096081	Sin3A associated protein 18	Sap18	Cytoplasmic;Nuclear
ENSRNOP00000028234	interleukin 6 receptor	Il6r	Extracellular
ENSRNOP00000028244	SWI/SNF related, matrix associated	Smarcc2	Nuclear
ENSRNOP00000081671	pre-mRNA processing factor 19	Prpf19	Cytoplasmic;Mitochondrial
ENSRNOP00000028389	sorting nexin 27	Snx27	Cytoplasmic
ENSRNOP00000028484	proteasome 20S subunit beta 4	Psmb4	Cytoplasmic;Mitochondrial
ENSRNOP00000092371	syntaxin 3	Stx3	Nuclear
ENSRNOP00000043881	granulin precursor	Grn	Extracellular
ENSRNOP00000028589	proteasome 26S subunit, non-A	Psmd4	Cytoplasmic;Nuclear
ENSRNOP00000089298	glycogen phosphorylase, muscle	Pygm	Cytoplasmic;Mitochondrial
ENSRNOP00000028737	FERM domain containing kindl	Fermt3	Cytoplasmic
ENSRNOP00000028743	stress-induced phosphoprotein	Stip1	Cytoplasmic;Nuclear
ENSRNOP00000028744	acidic nuclear phosphoprotein	Anp32e	Nuclear
ENSRNOP00000097969	atlastin GTPase 3	Atl3	Cytoplasmic
ENSRNOP00000028807	RNA binding motif protein 8A [	Rbm8a	Nuclear
ENSRNOP00000095488	VPS16 core subunit of CORVET a	Vps16	Cytoplasmic
ENSRNOP00000028887	proliferating cell nuclear ant	Pcna	Nuclear
ENSRNOP00000028929	myosin 1C	Myo1c	Cytoplasmic;Mitochondrial;Nuclear
ENSRNOP00000029044	afadin, adherens junction formati	Afdn	Nuclear
ENSRNOP00000095994	chaperonin containing TCP1 subun	Cct2	Cytoplasmic
ENSRNOP00000080691	glucose-6-phosphate isomerase	Gpi	Cytoplasmic
ENSRNOP00000029527	beaded filament structural pr	Bfsp2	Cytoplasmic
ENSRNOP00000086957	trafficking protein particle	Trappc12	Nuclear
ENSRNOP00000029790	eukaryotic translation initia	Eif3el1	Cytoplasmic
ENSRNOP00000029891	complement C6	C6	Extracellular
ENSRNOP00000030030	carbamoyl-phosphate synthetase 2,	Cad	Cytoplasmic
ENSRNOP00000073162	ArfGAP with coiled-coil, ankyri	Acap2	Nuclear
ENSRNOP00000030415	methionyl aminopeptidase 2	Metap2	Cytoplasmic;Nuclear
ENSRNOP00000030772	DEAD-box helicase 46	Ddx46	Nuclear
ENSRNOP00000030781	RNA polymerase II subunit B [	Polr2b	Nuclear
ENSRNOP00000030928	cell division cycle 42	Cdc42	Extracellular;Cytoplasmic
ENSRNOP00000090373	tripartite motif-containing 28	Trim28	Nuclear
ENSRNOP00000073330	methylthioadenosine phosphoryla	Mtap	Cytoplasmic
ENSRNOP00000079124	X-prolyl aminopeptidase 1 [	Xpnpep1	Cytoplasmic
ENSRNOP00000031520	RAB5C, member RAS oncogene fam	Rab5c	Extracellular
ENSRNOP00000031532	solute carrier family 38, m	Slc38a2	PlasmaMembrane
ENSRNOP00000036813	protein tyrosine kinase 2 beta	Ptk2b	Cytoplasmic;Nuclear
ENSRNOP00000031846	coiled-coil domain containing 3	Ccdc38	Nuclear
ENSRNOP00000069008	ubiquitin protein ligase E3 com	Ubr4	Nuclear
ENSRNOP00000032265	ubiquitin-conjugating enzyme E	Ube2k	Cytoplasmic
ENSRNOP00000096030	eukaryotic translation initia	Eif3d	Nuclear
ENSRNOP00000070224	60S ribosomal protein L9 pseudogene		Mitochondrial
ENSRNOP00000032735	fibrinogen gamma chain	Fgg	Extracellular
ENSRNOP00000097646	nischarin	Nisch	Cytoplasmic
ENSRNOP00000092498	centromere protein E	Cenpe	Nuclear
ENSRNOP00000033253	phosphoribosylglycinamide formy	Gart	Cytoplasmic
ENSRNOP00000083815	glutamyl-prolyl-tRNA synthetase	Eprs	Cytoplasmic
ENSRNOP00000033324	golgin A7	Golga7	Cytoplasmic;Nuclear
ENSRNOP00000084488	ubiquitin-like modifier activating	Uba1	Cytoplasmic
ENSRNOP00000034210	LDL receptor related protein 1 [	Lrp1	Extracellular
ENSRNOP00000034570	nudix hydrolase 15	Nudt15	Cytoplasmic
ENSRNOP00000089312	methionyl-tRNA synthetase 1	Mars1	Cytoplasmic
ENSRNOP00000035138	clathrin, light chain A	Clta	Cytoplasmic;Nuclear
ENSRNOP00000076395	serine and arginine rich splicin	Srsf7	Nuclear
ENSRNOP00000035290	ecotropic viral integration si	Evi2a	PlasmaMembrane
ENSRNOP00000035440	myosin, heavy chain 9	Myh9	Cytoskeletal
ENSRNOP00000035797	peptidylprolyl isomerase D	Ppid	Cytoplasmic
ENSRNOP00000081059	radixin	Rdx	Cytoplasmic
ENSRNOP00000036136	serine protease 35	Prss35	Extracellular;Nuclear
ENSRNOP00000036336	leucine rich repeat containin	Lrrc47	Cytoplasmic;Nuclear
ENSRNOP00000082672	ribosomal protein L23a	Rpl23a	Nuclear
ENSRNOP00000079038	eukaryotic translation initiatio	Eif5b	Nuclear
ENSRNOP00000095253	Golgi reassembly-stacking prot	Gorasp2	Nuclear
ENSRNOP00000036882	eukaryotic translation elongati	Eef1b2	Cytoplasmic;ER
ENSRNOP00000092037	copine 8	Cpne8	Nuclear
ENSRNOP00000069811	ribosomal protein L11	Rpl11	Cytoplasmic
ENSRNOP00000037459	preferentially expressed anti	Pramel7	Nuclear
ENSRNOP00000037928	proteasome 26S subunit, non-ATP	Psmd3	Cytoplasmic;Nuclear
ENSRNOP00000075711	60S ribosomal protein L6-	AC120310.1	Nuclear
ENSRNOP00000038428	annexin A2	Anxa2	Nuclear
ENSRNOP00000038448	seryl-tRNA synthetase 1	Sars1	Cytoplasmic
ENSRNOP00000038451	actin-related protein T3	Actrt3	PlasmaMembrane
ENSRNOP00000038639	tubulin tyrosine ligase like	Ttll12	Cytoplasmic
ENSRNOP00000038713	nuclear cap binding protein subu	Ncbp1	Nuclear
ENSRNOP00000095853	GTP binding protein 1	Gtpbp1	Cytoplasmic;Nuclear
ENSRNOP00000039172	hypoxia up-regulated 1	Hyou1	Cytoplasmic
ENSRNOP00000064421			Nuclear
ENSRNOP00000093704	histone cluster 1, H2ao		Cytoplasmic;Mitochondrial;Nuclear
ENSRNOP00000039786		AABR07062466.1	Cytoplasmic;Mitochondrial
ENSRNOP00000039995	septin 5	Septin5	Cytoplasmic;Nuclear
ENSRNOP00000040092	ATPase plasma membrane Ca2+ tra	Atp2b1	PlasmaMembrane;Cytoplasmic
ENSRNOP00000040121	valosin-containing protein	Vcp	Cytoplasmic
ENSRNOP00000072644	p21 (RAC1) activated kinase 2	Pak2	Cytoplasmic;Nuclear
ENSRNOP00000079769	colony stimulating factor 1 rec	Csf1r	PlasmaMembrane;Cytoplasmic;Nuclear
ENSRNOP00000040666	DExD-box helicase 39A	Ddx39a	Nuclear
ENSRNOP00000049629	eukaryotic translation initia	Eif4g1	Nuclear
ENSRNOP00000040763		AC142181.1	Extracellular;Nuclear
ENSRNOP00000092003	uncharacterized LOC103690996		Mitochondrial
ENSRNOP00000092359	ribosomal protein L12	Rpl12	Mitochondrial
ENSRNOP00000045936	staphylococcal nuclease and tudor	Snd1	Cytoplasmic;Mitochondrial
ENSRNOP00000097047	ribosomal protein lateral stal	Rplp2	Cytoplasmic;Nuclear
ENSRNOP00000041889	TAR DNA binding protein	Tardbp	Cytoplasmic;Nuclear
ENSRNOP00000094233	family with sequence similarity	Fam98a	Nuclear
ENSRNOP00000042159	heat shock protein family A (Hsp	Hspa8	Cytoplasmic
ENSRNOP00000073822	similar to ribosomal protein S15a		Cytoplasmic;Mitochondrial
ENSRNOP00000091268	small integral membrane protein	Smim15	Mitochondrial;Nuclear
ENSRNOP00000086074	ferritin light chain 1	Ftl1	Extracellular;Cytoplasmic
ENSRNOP00000079062	small nuclear ribonucleoprotei	Snrpe	Mitochondrial;Nuclear
ENSRNOP00000042656	reticulon 3	Rtn3	PlasmaMembrane
ENSRNOP00000042935	ribosomal protein S21, ps	AC141489.1	Mitochondrial;Nuclear
ENSRNOP00000086162	myxovirus (influenza virus) resi	Mx1	Nuclear
ENSRNOP00000043202	serine and arginine rich spl	Srsf11	Nuclear
ENSRNOP00000048322	polypyrimidine tract binding pro	Ptbp1	Nuclear
ENSRNOP00000075990	ubiquitin specific peptidase 9, X	Usp9x	Nuclear
ENSRNOP00000043492			Cytoplasmic
ENSRNOP00000082171	glycerol-3-phosphate dehydrogenas	Gpd2	Mitochondrial
ENSRNOP00000043888	NLR family, pyrin domain contai	Nlrp5	Extracellular
ENSRNOP00000043896	DExH-box helicase 30	Dhx30	Nuclear
ENSRNOP00000044001	TIAM Rac1 associated GEF 1	Tiam1	Nuclear
ENSRNOP00000070850	plectin	Plec	Cytoplasmic;Nuclear
ENSRNOP00000044340	G protein subunit beta 1	Gnb1	Extracellular
ENSRNOP00000044949	60S ribosomal protein L27a-like		Mitochondrial
ENSRNOP00000045650	ATPase Na+/K+ transporting s	Atp1a1	PlasmaMembrane
ENSRNOP00000045992	myosin light chain 12A	Myl12a	Cytoplasmic;Mitochondrial;Nuclear
ENSRNOP00000047371	ribosomal protein S18	Rps18l1	Cytoplasmic
ENSRNOP00000094486	RNA polymerase III subunit E	Polr3e	Cytoplasmic;Nuclear
ENSRNOP00000046690	vacuolar protein sorting 4 homo	Vps4a	Nuclear
ENSRNOP00000047206	neuropilin 2	Nrp2	Cytoplasmic;Nuclear
ENSRNOP00000047360	cadherin 19	Cdh19	PlasmaMembrane
ENSRNOP00000047461	BUD23, rRNA methyltransferase a	Bud23	Nuclear
ENSRNOP00000071829	protein phosphatase 1 catalyt	Ppp1cc	Cytoplasmic
ENSRNOP00000073856	myosin IXb	Myo9b	Nuclear
ENSRNOP00000048598	small nuclear ribonucleopro	Snrnp200	Cytoplasmic;Nuclear
ENSRNOP00000048795			Cytoplasmic
ENSRNOP00000073421	acetyl-CoA carboxylase alpha	Acaca	Cytoplasmic
ENSRNOP00000076244	SPT5 homolog, DSIF elongation	Supt5h	Nuclear
ENSRNOP00000049550	translocase of outer mitocho	Tomm34	Nuclear
ENSRNOP00000049903	gamma-glutamyl cyclotransferase	Ggct	Cytoplasmic
ENSRNOP00000078649	phosphatidylinositol transfer	Pitpnb	Cytoplasmic
ENSRNOP00000094349	acetyl-Coenzyme A acyltransf	Acaa1b	Peroxisomal
ENSRNOP00000050978			Nuclear
ENSRNOP00000051248	cell division cycle 37, HSP90 c	Cdc37	Cytoplasmic;Nuclear
ENSRNOP00000092031	sorting nexin 2	Snx2	Cytoplasmic;Nuclear
ENSRNOP00000051714	EH-domain containing 1	Ehd1	Cytoplasmic
ENSRNOP00000080561	Rho GDP dissociation inhib	Arhgdia	Cytoplasmic
ENSRNOP00000051853	MAF bZIP transcription factor	Mafg	Nuclear
ENSRNOP00000052010	mannose receptor, C type 2	Mrc2	Extracellular
ENSRNOP00000094590	elongation factor Tu GTP bind	Eftud2	Cytoplasmic
ENSRNOP00000052321	RAD21 cohesin complex compo	Rad21l1	Nuclear
ENSRNOP00000069583	protein tyrosine phosphatase,	Ptpra	PlasmaMembrane
ENSRNOP00000078937	lysine demethylase 1A	Kdm1a	Cytoplasmic;Nuclear
ENSRNOP00000085539	capping actin protein of mus	Capza1	Nuclear
ENSRNOP00000052992	protein tyrosine phosphatase	Ptpn23	Nuclear
ENSRNOP00000053016	EYA transcriptional coactivator	Eya3	Nuclear
ENSRNOP00000053019	phosphoglycerate dehydrogenas	Phgdh	Cytoplasmic
ENSRNOP00000076038	semaphorin 4A	Sema4a	Extracellular;PlasmaMembrane
ENSRNOP00000053911	trafficking protein particle	Trappc1	Mitochondrial
ENSRNOP00000054014	adenylate kinase 9	Ak9	Cytoplasmic;Nuclear
ENSRNOP00000097550	vacuolar protein sorting 13 hom	Vps13c	Cytoplasmic;Nuclear
ENSRNOP00000081022	abl-interactor 1	Abi1	Nuclear
ENSRNOP00000054619	SNW domain containing 1	Snw1	Nuclear
ENSRNOP00000089680	Ras suppressor protein 1	Rsu1	Nuclear
ENSRNOP00000073430	strawberry notch homolog 1	Sbno1	Nuclear
ENSRNOP00000081185	C-terminal binding protein 1	Ctbp1	Cytoplasmic;Mitochondrial
ENSRNOP00000054947	ATPase Na+/K+ transporting su	Atp1a2	PlasmaMembrane
ENSRNOP00000076581	huntingtin	Htt	PlasmaMembrane;Cytoplasmic;Nuclear
ENSRNOP00000083758	CTP synthase 2	Ctps2	Cytoplasmic
ENSRNOP00000068707	heterogeneous nuclear ribonuc	Hnrnph1	Nuclear
ENSRNOP00000056561	exocyst complex component 1	Exoc1	Nuclear
ENSRNOP00000056912			Cytoplasmic
ENSRNOP00000057256	heterogeneous nuclear ribonuc	Hnrnpc	Nuclear
ENSRNOP00000057305	family with sequence similari	Fam120a	Nuclear
ENSRNOP00000080216	annexin A7	Anxa7	Nuclear
ENSRNOP00000058526	ankyrin repeat domain 34B	Ankrd34b	Nuclear
ENSRNOP00000092616	RAB5B, member RAS oncogene family	Rab5b	Extracellular;Cytoplasmic
ENSRNOP00000087554	TBC1 domain family, member 15	Tbc1d15	Nuclear
ENSRNOP00000058859	similar to 60S ribosomal	AC121415.1	Mitochondrial
ENSRNOP00000058918	farnesyl diphosphate synthase	Rusc1	Cytoplasmic
ENSRNOP00000058936	NCK associated protein 1 lik	Nckap1l	PlasmaMembrane;Nuclear
ENSRNOP00000059012	serine and arginine rich spl	Srsf2	Nuclear
ENSRNOP00000080377	dynactin subunit 1	Dctn1	Cytoplasmic;Nuclear
ENSRNOP00000059145	adenosylhomocysteinase-like	Ahcyl1	PlasmaMembrane
ENSRNOP00000059185	secretory carrier membrane prot	Scamp2	PlasmaMembrane
ENSRNOP00000059338	protein phosphatase 1, reg	Ppp1r13b	Nuclear
ENSRNOP00000059419	ubiquitin specific peptidase 40	Usp40	Cytoplasmic
ENSRNOP00000085003	cell division cycle and apopto	Ccar1	Nuclear
ENSRNOP00000059647	guided entry of tail-anchored pr	Get3	Cytoplasmic
ENSRNOP00000059847	actin, beta-like 2	Actbl2	Cytoplasmic
ENSRNOP00000082659	protein tyrosine phosphatase,	Ptpn6	Cytoplasmic
ENSRNOP00000060006	guanosine monophosphate reducta	Gmpr2	Cytoplasmic
ENSRNOP00000088145	fibrinogen alpha chain	Fga	Nuclear
ENSRNOP00000060019	follistatin-like 4	Fstl4	Extracellular;Cytoplasmic
ENSRNOP00000060060	ANKH inorganic pyrophosphate tran	Ankh	PlasmaMembrane
ENSRNOP00000060116	adaptor related protein complex	Ap3b1	Nuclear
ENSRNOP00000088455	chloride intracellular channel 1	Clic1	Extracellular;Cytoplasmic;Nuclear
ENSRNOP00000060643	milk fat globule EGF and fact	Mfge8	Extracellular
ENSRNOP00000069877	ribosomal protein L3	Rpl3	Cytoplasmic
ENSRNOP00000085034	dynein light chain roadblock	Dynlrb1	Nuclear
ENSRNOP00000092229	histone cluster 1 H2B fami	Hist1h2bo	Nuclear
ENSRNOP00000060992	adaptor related protein comple	Ap2a2	Golgi
ENSRNOP00000087167	RAB22A, member RAS oncogene f	Rab22a	Mitochondrial;Nuclear
ENSRNOP00000061250	ribosomal protein S11	Rps11	Mitochondrial
ENSRNOP00000072351	solute carrier family 2 membe	Slc2a1	PlasmaMembrane
ENSRNOP00000061342	dynein light chain LC8-type 1	Dynll1	Cytoplasmic
ENSRNOP00000061368	DExH-box helicase 9	Dhx9	Cytoplasmic
ENSRNOP00000061449	adenine phosphoribosyl transfer	Aprt	Cytoplasmic
ENSRNOP00000097288	RNA polymerase II subunit A [	Polr2a	Nuclear
ENSRNOP00000061708	SH3 and cysteine rich domain 2	Stac2	Nuclear
ENSRNOP00000074032	MCTS1, re-initiation and relea	Mcts1	Cytoplasmic;Mitochondrial
ENSRNOP00000087830	TRAF-interacting protein with f	Tifa	Nuclear
ENSRNOP00000078057	serine/threonine kinase 4	Stk4	Nuclear
ENSRNOP00000061918	proline-serine-threonine phosp	Pstpip1	Nuclear
ENSRNOP00000062148			Cytoplasmic;Nuclear
ENSRNOP00000062298	collagen alpha-1(XXIII) chain	Col23a1	Nuclear
ENSRNOP00000078113	RAD50 double strand break repa	Rad50	Nuclear
ENSRNOP00000062425	cathepsin A	Ctsa	Lysosomal
ENSRNOP00000070472	minichromosome maintenance compl	Mcm5	Nuclear
ENSRNOP00000078888	Sec23 homolog B, COPII coat c	Sec23b	Cytoplasmic;Nuclear
ENSRNOP00000079183	exocyst complex component 5	Exoc5	Cytoplasmic;Nuclear
ENSRNOP00000083668	LSM5 homolog, U6 small nuclear R	Lsm5	Nuclear
ENSRNOP00000062888	formin-like 1	Fmnl1	Nuclear
ENSRNOP00000075230	transmembrane 9 superfamily m	Tm9sf4	PlasmaMembrane
ENSRNOP00000063111	WASP family member 2	Wasf2	Nuclear
ENSRNOP00000063122	sorting nexin 18	Snx18	Cytoplasmic;Nuclear
ENSRNOP00000095914	VPS41 subunit of HOPS complex	Vps41	Cytoplasmic
ENSRNOP00000090615	eukaryotic translation initia	Eif3a	Cytoplasmic
ENSRNOP00000063486	RAB31, member RAS oncogene fa	Rab31	Cytoplasmic
ENSRNOP00000071480	copine 2	Cpne2	Cytoplasmic
ENSRNOP00000082894	catenin delta 1	Ctnnd1	Nuclear
ENSRNOP00000096484	protein arginine methyltransfer	Prmt1	Cytoplasmic
ENSRNOP00000063831	DNA methyltransferase 1	Dnmt1	Nuclear
ENSRNOP00000086517	STEAP3 metalloreductase	Steap3	PlasmaMembrane
ENSRNOP00000064166	ribonucleotide reductase cataly	Rrm1	Cytoplasmic
ENSRNOP00000081960	vav guanine nucleotide exchange fac	Vav1	Nuclear
ENSRNOP00000091304	synaptosome associate	AABR07053516.1	Nuclear
ENSRNOP00000064445	fatty acid synthase	Fasn	Cytoplasmic;Nuclear
ENSRNOP00000094057	cardiomyopathy associated 5	Cmya5	Nuclear
ENSRNOP00000095017	WD repeat domain 82	Wdr82	PlasmaMembrane;Cytoplasmic
ENSRNOP00000064632	protein disulfide isomerase fami	Pdia6	ER
ENSRNOP00000064933	serine and arginine rich splici	Srsf1	Nuclear
ENSRNOP00000066443	protein tyrosine phosphatase, rec	Ptprs	Cytoplasmic;Nuclear
ENSRNOP00000070024	H1.6 linker histone, cluster me	H1f6	Nuclear
ENSRNOP00000067120	3(2), 5-bisphosphate nucleot	Bpnt2	Cytoplasmic
ENSRNOP00000074699	LSM2 homolog, U6 small nuclear RN	Lsm2	Mitochondrial;Nuclear
ENSRNOP00000080521	adenylate kinase 5	Ak5	Nuclear
ENSRNOP00000065542	TNF alpha induced protein 3 [	Tnfaip3	Nuclear
ENSRNOP00000065600	activator of Hsp90 ATPase acti	Ahsa1	Cytoplasmic
ENSRNOP00000065690	phosphoglycerate mutase 1	Pgam1	Cytoplasmic;Mitochondrial
ENSRNOP00000094933	small nuclear ribonucleoprote	Snrpd3	Nuclear
ENSRNOP00000066002	ribophorin I	Rpn1	Cytoplasmic
ENSRNOP00000074333	regulator of chromosome conden	Rcc1	Cytoplasmic;Nuclear
ENSRNOP00000080957	eukaryotic translation initiat	Eif6	Extracellular;Cytoplasmic;Nuclear
ENSRNOP00000081737	eukaryotic translation init	Eif4a3	Cytoplasmic;Nuclear
ENSRNOP00000066312	dynein cytoplasmic 1 heavy c	Dync1h1	Cytoplasmic
ENSRNOP00000091582	twinfilin actin-binding protein	Twf2	Cytoplasmic
ENSRNOP00000090211	SET binding factor 1	Sbf1	Nuclear
ENSRNOP00000097537	hexokinase 1	Hk1	Cytoplasmic
ENSRNOP00000066704	G protein pathway suppressor 1	Gps1	Nuclear
ENSRNOP00000084032	SH3 domain containing GRB2 like 1,	Sh3gl1	Cytoplasmic;Nuclear
ENSRNOP00000083039	proteasome 20S subunit alpha 2	Psma2	Mitochondrial
ENSRNOP00000067005	U2 small nuclear RNA auxiliary f	U2af1	Nuclear
ENSRNOP00000067288	eukaryotic translation initia	Eif3i	Cytoplasmic;Mitochondrial
ENSRNOP00000093089	growth arrest specific 7	Gas7	Nuclear
ENSRNOP00000067695	glia maturation factor, beta	Gmfb	Cytoplasmic
ENSRNOP00000091504	RAB1B, member RAS oncogene fa	Rab1b	Golgi
ENSRNOP00000067834	Rac GTPase-activating prote	Racgap1	Nuclear
ENSRNOP00000074076	ATP binding cassette subfamily F	Abcf2	Cytoplasmic;Nuclear
ENSRNOP00000072183	guanine monophosphate synthase	Gmps	Cytoplasmic
ENSRNOP00000068049	vesicle-associated membrane pro	Vamp4	Nuclear
ENSRNOP00000068429	casein kinase 2 beta	Csnk2b	Nuclear
ENSRNOP00000070071	proteasome activator subunit 3	Psme3	PlasmaMembrane;Cytoplasmic
ENSRNOP00000090343	aldose reductase-related protei	Akr1b8	Cytoplasmic
ENSRNOP00000068603	tubulin, alpha 1C	Tuba1c	Cytoplasmic
ENSRNOP00000068675	CYFIP related Rac1 interactor A	Cyria	Cytoplasmic;Nuclear
ENSRNOP00000082147	phosphatidylinositol binding	Picalm	Mitochondrial;Nuclear
ENSRNOP00000069017	AHNAK nucleoprotein	Ahnak	Nuclear
ENSRNOP00000069024	signal-regulatory protein alph	Sirpa	Extracellular;Nuclear
ENSRNOP00000069083	DNA topoisomerase II alpha	Top2a	Nuclear
ENSRNOP00000069208	COP9 signalosome subunit 3	Cops3	Extracellular
ENSRNOP00000069447	F-box and WD repeat domain con	Fbxw11	Nuclear
ENSRNOP00000069644			Nuclear
ENSRNOP00000083443	RAS p21 protein activator 3	Rasa3	Nuclear
ENSRNOP00000069815	peroxidasin	Pxdn	Extracellular
ENSRNOP00000084892	FMR1 autosomal homolog 1	Fxr1	Cytoplasmic;Nuclear
ENSRNOP00000070048	proteasome 26S subunit, non-AT	Psmd11	Cytoplasmic
ENSRNOP00000070105			Cytoplasmic
ENSRNOP00000081828	muscleblind-like splicing regu	Mbnl1	Nuclear
ENSRNOP00000078509	formin-like 3	Fmnl3	Cytoplasmic;Nuclear
ENSRNOP00000073189	CYFIP related Rac1 interactor B	Cyrib	Cytoplasmic;Nuclear
ENSRNOP00000096525	testin LIM domain protein	Tes	Extracellular
ENSRNOP00000090337	oxysterol binding protein-like	Osbpl8	Nuclear
ENSRNOP00000070400	Rho guanine nucleotide exc	Arhgef17	Nuclear
ENSRNOP00000095682	disco-interacting protein 2 ho	Dip2b	PlasmaMembrane;Mitochondrial
ENSRNOP00000071856	secretory carrier membrane pro	Scamp1	PlasmaMembrane
ENSRNOP00000070817			Cytoplasmic;Mitochondrial
ENSRNOP00000070868	tubulin, alpha 1B	Tuba1b	Cytoplasmic
ENSRNOP00000092641	proteasome 26S subunit, non-ATP	Psmd14	Cytoplasmic
ENSRNOP00000071283	ubiquitin-conjugating enzyme E2N	Ube2n	Cytoplasmic;Mitochondrial
ENSRNOP00000082239	glutaminyl-tRNA synthetase 1 [	Qars1	Cytoplasmic
ENSRNOP00000074317	solute carrier family 44 membe	Slc44a1	PlasmaMembrane
ENSRNOP00000096053	cleavage and polyadenylation spe	Cpsf3	Cytoplasmic
ENSRNOP00000071780	actin related protein 3	Actr3	Cytoplasmic
ENSRNOP00000088245	integrin subunit alpha 5	Itga5	Extracellular;PlasmaMembrane
ENSRNOP00000089529	peptidylprolyl isomerase A (c	Ppial4d	Cytoplasmic
ENSRNOP00000072011	tyrosine 3-monooxygenase/trypto	Ywhaq	Cytoplasmic
ENSRNOP00000072024	bassoon (presynaptic cytomatrix	Bsn	Nuclear
ENSRNOP00000072068	Parkinsonism associated degly	Park7	Cytoplasmic
ENSRNOP00000072090	tubulin, beta 5 class I	Tubb5	Mitochondrial;Nuclear
ENSRNOP00000072265	phosphatidylinositol 4-kinase a	Pi4ka	PlasmaMembrane;Nuclear
ENSRNOP00000072365	cyclin-dependent kinase 1	Cdk1	Nuclear
ENSRNOP00000072453	ribosomal protein L30	Rpl30	Mitochondrial
ENSRNOP00000093328	interleukin enhancer binding fa	Ilf2	Cytoplasmic
ENSRNOP00000079166	WD repeat domain 72	Wdr72	Extracellular;Nuclear
ENSRNOP00000081381	archain 1	Arcn1	Golgi
ENSRNOP00000072661	SPHK1 interactor, AKAP domain	Sphkap	Nuclear
ENSRNOP00000072691	WD repeat and FYVE domain conta	Wdfy1	Extracellular
ENSRNOP00000072716	RAB23, member RAS oncogene famil	Rab23	Nuclear
ENSRNOP00000072789	aldo-keto reductase family 7,	Akr7a2	Cytoplasmic;Mitochondrial
ENSRNOP00000072797	COPI coat complex subunit bet	Copb1	Golgi
ENSRNOP00000072799	von Willebrand factor A domain c	Vwa8	Cytoplasmic;Mitochondrial;Nuclear
ENSRNOP00000073047	phosphodiesterase 12	Pde12	Cytoplasmic;Mitochondrial;Nuclear
ENSRNOP00000073056	heat shock protein 90 beta fa	Hsp90b1	ER
ENSRNOP00000073129	60S acidic ribosomal	AABR07032328.1	Cytoplasmic
ENSRNOP00000073223	myosin VA	Myo5a	Nuclear
ENSRNOP00000084048	RAB8A, member RAS oncogene fam	Rab8a	Cytoplasmic;Mitochondrial;Nuclear
ENSRNOP00000073323	tubulin, beta 2B class IIb	Tubb2b	Cytoplasmic
ENSRNOP00000080734	RAB1A, member RAS oncogene fami	Rab1a	Golgi
ENSRNOP00000073614			Mitochondrial
ENSRNOP00000073617	BRO1 domain and CAAX motif cont	Brox	Mitochondrial
ENSRNOP00000073757	engulfment and cell motility 1	Elmo1	Nuclear
ENSRNOP00000073774	ras homolog family member C	Rhoc	Cytoplasmic;Nuclear
ENSRNOP00000084541			Nuclear
ENSRNOP00000073805	proteasome 20S subunit beta 3 [	Psmb3	Cytoplasmic;Mitochondrial
ENSRNOP00000073844	nuclear factor of activate	Nfatc2ip	Nuclear
ENSRNOP00000073900	DEAD-box helicase 6	Ddx6	Nuclear
ENSRNOP00000073911	tetratricopeptide repeat domai	Ttc23	Cytoplasmic;Nuclear
ENSRNOP00000073989	proteasome 20S subunit beta 7 [	Psmb7	Cytoplasmic;Mitochondrial
ENSRNOP00000074147	receptor for activated C kinase	Rack1	Extracellular
ENSRNOP00000074216	adhesion regulating molecule 1	Adrm1	Nuclear
ENSRNOP00000074300	H1.5 linker histone, cluster mem	H1f5	Nuclear
ENSRNOP00000082532	kinesin family member 1B	Pgd	Cytoplasmic
ENSRNOP00000074556	tripeptidyl peptidase 2	Tpp2	Cytoplasmic
ENSRNOP00000074779	ribosomal protein S9	Rps9	Nuclear
ENSRNOP00000074945	NUMB-like, endocytic adaptor pro	Numbl	Nuclear
ENSRNOP00000074970	myosin IE	Myo1e	Cytoplasmic;Nuclear
ENSRNOP00000075016	ATPase H+ transporting V1 sub	Atp6v1h	Cytoplasmic
ENSRNOP00000092804	proteasome activator subunit	Psme4	Nuclear
ENSRNOP00000075190	RuvB-like AAA ATPase 1	Ruvbl1	Cytoplasmic
ENSRNOP00000075297			Cytoplasmic
ENSRNOP00000075473	COP9 signalosome subunit 2	Cops2	Nuclear
ENSRNOP00000078632	replication protein A1	Rpa1	Nuclear
ENSRNOP00000075715	heat shock protein 90 alph	Hsp90aa1	Cytoplasmic
ENSRNOP00000075905	UPF1, RNA helicase and ATPase	Upf1	Nuclear
ENSRNOP00000076198	glutathione peroxidase 4	Gpx4	Extracellular
ENSRNOP00000091890	eukaryotic translation initiati	Eif3m	Cytoplasmic
ENSRNOP00000081821	WAS/WASL-interacting protein family member 3-like		Nuclear
ENSRNOP00000076869	G protein subunit alpha 13	Gna13	Nuclear
ENSRNOP00000091495	RAB6A, member RAS oncogene fam	Rab6a	Extracellular
ENSRNOP00000084473	epidermal growth factor recept	Eps15	Cytoplasmic;Nuclear
ENSRNOP00000091682	SEC13 homolog, nuclear pore a	Sec13	Extracellular
ENSRNOP00000077748			Cytoplasmic
ENSRNOP00000077882	proteasome 20S subunit beta 1 [	Psmb1	Mitochondrial
ENSRNOP00000091155	formin binding protein 1	Fnbp1	Nuclear
ENSRNOP00000078026	proteasome 20S subunit alpha	Psma7	Cytoplasmic
ENSRNOP00000078099			Extracellular
ENSRNOP00000085145	dedicator of cytokinesis 10	Dock10	Nuclear
ENSRNOP00000078916	SMG1, nonsense mediated mRNA d	Smg1	Nuclear
ENSRNOP00000078972	LIM zinc finger domain containi	Lims1	Extracellular
ENSRNOP00000079682	neutrophil cytosolic factor 2	Ncf2	Cytoplasmic
ENSRNOP00000082545	COPI coat complex subunit alpha	Copa	Cytoplasmic;Golgi
ENSRNOP00000080633	Ecm29 proteasome adaptor and sc	Ecpas	Cytoplasmic;Nuclear
ENSRNOP00000080642	GNAS complex locus	Gnas	Nuclear
ENSRNOP00000081043			Mitochondrial;Nuclear
ENSRNOP00000081478	RAB35, member RAS oncogene fam	Rab35	Nuclear
ENSRNOP00000081776	eukaryotic translation initiati	Eif3k	Cytoplasmic
ENSRNOP00000081785	sorcin	Sri	Extracellular;Cytoplasmic
ENSRNOP00000081915	actin related protein 2	Actr2	Cytoplasmic
ENSRNOP00000082109	tyrosine 3-monooxygenase/trypto	Ywhaz	Cytoplasmic
ENSRNOP00000082135		AABR07018244.2	Nuclear
ENSRNOP00000082190	titin	Ttn	Cytoplasmic;Nuclear
ENSRNOP00000082321			Mitochondrial;Nuclear
ENSRNOP00000082377	aldo-keto reductase family 1 m	Akr1b1	Cytoplasmic
ENSRNOP00000082468			Cytoplasmic
ENSRNOP00000083203	RAB26, member RAS oncogene fam	Rab26	Mitochondrial
ENSRNOP00000083970	chibby family member 2	Cby2	Nuclear
ENSRNOP00000084525			Cytoplasmic
ENSRNOP00000084556	5-oxoprolinase (ATP-hydrolysi	Oplah	PlasmaMembrane;Cytoplasmic;Nuclear
ENSRNOP00000085289	brain abundant, membrane attach	Basp1	Nuclear
ENSRNOP00000086833	adhesion regulating molecule 1	Adrm1	Nuclear
ENSRNOP00000089654	sorting nexin 9	Snx9	Cytoplasmic
ENSRNOP00000088061	cathepsin S	Ctss	Lysosomal
ENSRNOP00000088195	actin, beta	Actb	Cytoplasmic
ENSRNOP00000088495	glyceraldehyde-3-phosphate de	Gapdh	Cytoplasmic
ENSRNOP00000094254	COPI coat complex subun	AABR07071244.1	Golgi
ENSRNOP00000088772			Nuclear
ENSRNOP00000089613	SH3 domain binding glutamate-r	Sh3bgrl	Extracellular;Nuclear
ENSRNOP00000092035	RAP2B, member of RAS oncogene	Rap2b	Cytoplasmic
ENSRNOP00000092044	thymopoietin	Tmpo	Nuclear
ENSRNOP00000092121	poly(rC) binding protein 1	Pcbp1	Nuclear
ENSRNOP00000092799	casein kinase 2 alpha 1	Csnk2a1	Cytoplasmic
ENSRNOP00000093162	G protein subunit alpha q	Gnaq	Nuclear
ENSRNOP00000093902	cofilin 1	Cfl1	Cytoplasmic
ENSRNOP00000093915	actin related protein 1B	Actr1b	Cytoplasmic
ENSRNOP00000094561	tubulin, alpha 1B	Tuba1b	Cytoplasmic
ENSRNOP00000094702	late endosomal/lysosomal ad	Lamtor2	Extracellular
ENSRNOP00000095712	proteasome 26S subunit, ATPase	Psmc1	Cytoplasmic
ENSRNOP00000095976	transketolase	Tkt	Cytoplasmic;Mitochondrial
ENSRNOP00000096107	capping actin protein, gelsolin	Capg	Cytoplasmic
ENSRNOP00000096150	actin, gamma 1	Actg1	Cytoplasmic
ENSRNOP00000096658	chaperonin containing TCP1 subu	Cct7	Cytoplasmic
ENSRNOP00000096747	collagen type XVIII alpha 1 c	Col18a1	Nuclear
ENSRNOP00000097816	RAB18, member RAS oncogene fami	Rab18	Cytoplasmic
ENSRNOP00000097934	anaphase promoting complex su	Anapc7	Cytoplasmic;Nuclear

## Sheet: Worksheet
word	freq
Exosomes	47.8912
Lysosome	37.1429
Cytoplasm	71.1565
Centrosome	21.7687
Cytosol	25.1701
Nucleolus	23.6735
Proteasome complex	3.12925
Ribosome	4.89796
Nucleus	52.9252
Mitochondrion	26.0544
Ribonucleoprotein complex	2.72109
Cytoskeleton	7.07483
Microtubule	3.40136
Endosome	5.57823
Membrane	5.98639
Cytosolic large ribosomal subunit	1.4966
Nucleoplasm	6.39456
Eukaryotic translation initiation factor 3 complex	0.952381
Golgi aparatus	10.3401
Chromosome	1.76871
Arp2/3 protein complex	0.680272
Cytosolic small ribosomal subunit	1.22449
Spliceosomal complex	1.36054
DNA replication factor C complex	0.544218
Polysome	0.544218
Intracellular membrane-bounded organelle	2.31293
Perinuclear region	2.31293
Proteasome regulatory particle	0.544218
Dynactin complex	0.408163
Chromatin	0.952381
Midbody	0.680272
Microtubule cytoskeleton	1.08844
F-actin capping protein complex	0.408163
Eukaryotic translation initiation factor 2B complex	0.408163
Signal recognition particle, endoplasmic reticulum targeting	0.408163
AP-2 adaptor complex	0.408163
NuRD complex	0.544218
M band	0.272109
Actin cytoskeleton	2.04082
DNA-directed RNA polymerase II, core complex	0.544218
SWI/SNF complex	0.544218
Coated pit	0.544218
Sin3 complex	0.408163
Fibrinogen complex	0.408163
Intracellular	2.17687
Integrin complex	0.680272
Stress granule	0.408163
MLL5-L complex	0.408163
Z disc	0.408163
Ruffle	0.680272
6-phosphofructokinase complex	0.272109
Trans-Golgi network membrane	0.272109
Clathrin coat	0.272109
Heterogeneous nuclear ribonucleoprotein complex	0.544218
Soluble fraction	2.31293
Filopodium	0.408163
Box C/D snoRNP complex	0.272109
Proteasome core complex	0.272109
Multivesicular body	0.272109
Intermediate filament cytoskeleton	0.408163
Ruffle membrane	0.408163
ER-Golgi intermediate compartment	0.680272
HOPS complex	0.408163
Early endosome	1.08844
Proton-transporting two-sector ATPase complex	0.272109
Mitochondrial envelope	0.272109
Focal adhesion	0.816327
Lamellipodium	0.544218
Zymogen granule	0.680272
NuA4 histone acetyltransferase complex	0.408163
Cytoplasmic dynein complex	0.272109
Azurophil granule	0.272109
Pre-snoRNP complex	0.272109
Golgi-associated vesicle	0.272109
U5 snRNP	0.272109
Sodium:potassium-exchanging ATPase complex	0.272109
Nuclear matrix	0.680272
Kinetochore	1.22449
Small nuclear ribonucleoprotein complex	0.408163
Apical membrane	0.408163
WASH complex	0.272109
Recycling endosome membrane	0.272109
ATP-binding cassette (ABC) transporter complex	0.272109
U7 snRNP	0.272109
Late endosome	0.680272
Delta DNA polymerase complex	0.136054
MCM complex	0.136054
Intercellular bridge	0.136054
Cell projection membrane	0.136054
Citrate lyase complex	0.136054
Exocyst	0.136054
Nascent polypeptide-associated complex	0.136054
Clathrin coat of coated pit	0.136054
Ribonucleoside-diphosphate reductase complex	0.136054
Viral integration complex	0.136054
Uropod	0.136054
Protein kinase CK2 complex	0.136054
Aminoacyl-tRNA synthetase multienzyme complex	0.136054
Cytoplasmic exosome (RNase complex)	0.136054
DNA topoisomerase complex (ATP-hydrolyzing)	0.136054
Vacuolar proton-transporting V-type ATPase, V1 domain	0.136054
Caspase complex	0.136054
Vacuolar membrane	0.136054
Mitochondrial outer membrane	0.544218
NADPH oxidase complex	0.272109
Growth cone	0.272109
Small nucleolar ribonucleoprotein complex	0.272109
Specific granule	0.272109
Intracellular vesicle (None)	0.272109
Nuclear pore	0.680272
Clathrin-coated vesicle	0.408163
Chromosome, centromeric region	0.408163
Cytoplasmic membrane-bounded vesicle	0.408163
Nuclear speck	0.544218
Filamentous actin	0.272109
Cell cortex	0.408163
Cajal body	0.408163
Platelet alpha granule	0.272109
Microsome	1.63265
Endocytic vesicle membrane	0.408163
Platelet alpha granule lumen	0.544218
Nuclear membrane	0.952381
UBC13-MMS2 complex	0.136054
Outer membrane	0.136054
PCNA-p21 complex	0.136054
Inhibin A complex	0.136054
Annulate lamellae	0.136054
Ino80 complex	0.136054
Neuromuscular junction	0.136054
Intercalated disc	0.136054
Angiogenin-PRI complex	0.136054
DNA-directed RNA polymerase I complex	0.136054
ESCRT III complex	0.136054
Nuclear exosome (RNase complex)	0.136054
Cell body fiber	0.136054
Ribonuclease MRP complex	0.136054
Eukaryotic translation initiation factor 2 complex	0.136054
Histone methyltransferase complex	0.272109
Microvillus	0.272109
Heterotrimeric G-protein complex	0.272109
Protein complex	0.816327
Others	0.680272
Endoplasmic reticulum lumen	0.408163
Condensed nuclear chromosome	0.272109
Neuron projection	0.272109
Plasma membrane	25.7143
Small ribosomal subunit	0.272109
Protein phosphatase type 2A complex	0.272109
Nuclear part	0.136054
Coated vesicle	0.136054
Spindle pole centrosome	0.136054
PeBoW complex	0.136054
Collagen type V	0.136054
Alphav-beta3 integrin-vitronectin complex	0.136054
Interleukin-6 receptor complex	0.136054
Eukaryotic translation elongation factor 1 complex	0.136054
Actomyosin contractile ring	0.136054
Condensed chromosome, centromeric region	0.136054
Nonmotile primary cilium	0.136054
Autophagic vacuole membrane	0.136054
Intrinsic to membrane	0.136054
Signalosome	0.136054
Clathrin-coated endocytic vesicle	0.136054
Intrinsic to internal side of plasma membrane	0.136054
Sarcoplasm	0.136054
Nuclear periphery	0.136054
Alpha DNA polymerase:primase complex	0.136054
Inhibin-betaglycan-ActRII complex	0.136054
Clathrin coat of trans-Golgi network vesicle	0.136054
Perinuclear region of cytoplasm	1.22449
Cell projection	0.544218
Endoplasmic reticulum	8.57143
Exon-exon junction complex	0.136054
Plasma membrane enriched fraction	0.136054
Collagen	0.136054
Vacuole	0.136054
Striated muscle thin filament	0.136054
Cytoplasmic mRNA processing body	0.136054
DNA replication factor A complex	0.136054
Calcium- and calmodulin-dependent protein kinase complex	0.136054
Cdc73/Paf1 complex	0.136054
Basal part of cell	0.136054
Nuclear replication fork	0.136054
Phagocytic vesicle	0.136054
Spindle	0.408163
Stress fiber	0.272109
Mitochondrial nucleoid	0.408163
Nuclear chromosome	0.272109
Transcriptional repressor complex	0.272109
Membrane fraction	2.85714
mRNA cap binding complex	0.136054
Paraspeckles	0.136054
Spectrin-associated cytoskeleton	0.136054
CRD-mediated mRNA stability complex	0.136054
Pseudopodium	0.136054
Nuclear heterochromatin	0.136054
Nucleolar riboNuclease P complex	0.136054
Mre11 complex	0.136054
Dendritic spine	0.136054
Cell surface	1.76871
Beta-catenin destruction complex	0.136054
SWI/SNF-type complex	0.136054
Adherens junction	0.136054
Chromatin assembly complex	0.136054
Vacuolar proton-transporting V-type ATPase complex	0.136054
Golgi vesicle	0.136054
I band	0.136054
Secretory vesicle (None)	0.136054
Cell leading edge	0.136054
Integral to mitochondrial outer membrane	0.136054
COPI vesicle coat	0.136054
Intermediate filament	0.408163
Histone deacetylase complex	0.272109
Nuclear envelope	0.680272
Cell-cell junction	0.408163
Golgi membrane	0.544218
Unconventional myosin complex	0.136054
Cleavage furrow	0.136054
Immunological synapse	0.136054
Postsynaptic membrane	0.136054
Cortical cytoskeleton	0.136054
Centriole	0.272109
Outer kinetochore of condensed chromosome	0.136054
Lateral plasma membrane	0.136054
IkappaB kinase complex	0.136054
Sarcolemma	0.136054
Basal plasma membrane	0.136054
Cytoplasmic microtubule	0.136054
Actin filament	0.272109
Spindle pole	0.272109
Synaptic vesicle	0.272109
Spindle microtubule	0.272109
Microtubule associated complex	0.272109
Oligosaccharyltransferase complex	0.136054
Eukaryotic translation initiation factor 4F complex	0.136054
Spectrin	0.136054
ESC/E(Z) complex	0.136054
Kinesin complex	0.136054
Extracellular region	3.26531
Axon	0.272109
Extracellular matrix	0.952381
Nuclear inner membrane	0.136054
Myosin complex	0.136054
Axonemal dynein complex	0.136054
Nup107-160 complex	0.136054
Microtubule organizing center	0.136054
Nuclear chromatin	0.136054
Recycling endosome	0.136054
Holo TFIIH complex	0.136054
Desmosome	0.136054
Platelet alpha granule membrane	0.136054
T cell receptor complex	0.136054
Nuclear chromosome, telomeric region	0.136054
Brush border	0.136054
Secretory granule	0.408163
Integral to endoplasmic reticulum membrane	0.272109
Vesicle (None)	0.136054
Integrator complex	0.136054
Apical part of cell	0.136054
External side of plasma membrane	0.272109
SCF ubiquitin ligase complex	0.136054
Membrane raft	0.272109
PML body	0.272109
Cell junction	0.272109
Anaphase-promoting complex	0.136054
Cornified envelope	0.136054
Apical plasma membrane	0.272109
Extracellular space	2.58503
Peroxisome	0.680272
Cytoplasmic vesicle	0.952381
Caveola	0.136054
MLL1 complex	0.136054
Endosome membrane	0.136054
Dendrite	0.136054
Mitochondrial matrix	0.408163
Mitochondrial membrane	0.272109
Trans-Golgi network	0.136054
Sarcoplasmic reticulum	0.136054
Synapse	0.136054
Extracellular	11.4286
Ubiquitin ligase complex	0.136054
Transcription factor complex	0.136054
Nucleosome	0.136054
Proteinaceous extracellular matrix	0.136054
Endoplasmic reticulum membrane	0.272109
Integral to plasma membrane	2.85714
Integral to membrane	3.94558
